# Supplementary material for: Enhancing breath-based diagnostics through eXplainable Artificial Intelligence
Source: PLoS One. 2026 Jun 26;21(6):e0351833. doi: 10.1371/journal.pone.0351833 (PMC13308859; doi:10.1371/journal.pone.0351833)
Supplement: S2 File — To facilitate comparison across datasets, the same color was used to identify the same VOC whenever it appears in different datasets (i.e., across different columns). (XLSX) [file pone.0351833.s002.xlsx]

## Sheet: Foglio1
Lung Cancer	Respiratory Disease	IBD
CH2O	C₁₀H₁₀O₂	m79
C4H6O2	C₁₀H₁₂O₃	m78_benzene
C8H16O	C₁₀H₁₈O	ch4
C6H10O2	C₁₀H₂₀O	m81
C3H6O	C₁₀H₂₂	m98
C3H4O2	C₁₀H₈	m87
C13H22O	C₁₁H₁₄O₃	m72_pentano
C4H6O	C₁₁H₁₆N₂O	m44_acetaldeide
C2H4O	C₁₁H₂₄	m58_acetone
C5H10O	C₁₂H₁₀N₂O₈	m89
C10H20O	C₁₂H₁₂O₄	m73
C9H18O	C₁₂H₁₆O₂	m90
C12H24O	C₁₂H₁₈	m101
C9H16O2	C₁₂H₁₈O₂	m30_no
C3H4O	C₁₂H₂₂O₂	m41_acn
C5H8O	C₁₂H₂₄	m57_mek (methyl ethyl ketone = butanone)
C4H8O2	C₁₂H₂₄O	m46
C13H26O	C₁₂H₂₇O₄P	m17_nh3
C11H22O	C₁₃H₁₀O	m27
C2H4O2	C₁₃H₁₆N₂O₃	m66
C4H8O	C₁₃H₂₄O₄	m74
C7H14O	C₁₃H₂₈	m100_eptano
C7H6O	C₁₄H₁₇ClO₅	m60_propanolo
C7H11O	C₁₄H₂₂O	m28_etilene
C15H10O	C₁₄H₄₂O₇Si₇	m42_propen
C4H4O2	C₁₅H₂₂O₂	m99
C6H12O	C₁₅H₂₄O	m97
	C₁₅H₂₄O₂	m95
	C₁₅H₂₈O₂	m67
	C₁₆H₃₀O₄	m31_ch3nh2
	C₁₆H₃₄	m26_acetilene
	C₁₆H₄₈O₁₀Si₉	m29
	C₁₆H₄₈O₈Si₈	m75
	C₁₇H₁₆O₄	m46_ac_formico
	C₁₇H₃₄O₂	m86_esano
	C₁₇H₃₄O₃	m44_n2o
	C₁₇H₃₄O₃Si₃	m69
	C₁₈H₂₆O₃	m60_ac_acetico
	C₁₈H₅₄O₉Si₉	m93
	C₂₀H₂₅NO₂	m63
	C₂₀H₂₆O₅Si₂	m96
	C₂₀H₃₆O₄	m19
	C₂₁H₄₄	m68_isopren
	C₂₂H₃₆O₄Si₃	ei_co2_44
	C₂₄H₃₈O₄	m33
	C₆₆H₇₅Cl₂N₉O₂₄	ei_h2o_18
	C₆H₁₂N₂O₃	m84
	C₆H₁₄O₂	m64_so2
	C₆H₁₈O₃Si₃	m62
	C₇H₁₃NO₂	m47_hno2
	C₇H₅NS	m83
	C₇H₆O	m76
	C₇H₈O	m71
	C₇H₈O₂	ei_o2_32
	C₈H₁₀	m60
	C₈H₁₀O	m45_etanolo_3Id_2but
	C₈H₁₀O₂	m61
	C₈H₁₄	m92_toluene
	C₈H₁₈O	m94
	C₈H₂₄O₄Si₄	m80
	C₈H₇N	m74_butanolo
	C₈H₈O	m77
	C₈H₈O₃	m30_ethan
	C₈H₉NO₂	m32_metanolo
	C₉H₁₀O₃	m70
	C₉H₁₂	m34_h2s
	C₉H₁₂O	m37
	C₉H₁₄O	m48
	C₉H₂₀	m88
	C₉H₂₁N	m91
		m43
		m47
		m49
		m54_butadien
		m32
		m82
		m85
		m30_formaldeide
		m102
		m103
		m104
		m105
		m106
		m107
		m108
		m109
		m110
		m111
		m112
		m113
		m114
		m115
		m116
		m117
		m118
		m119
		m120
		m121
		m122
		m123
		ch4_x
		m26_acetilene_x
		m27_x
		m30_ethan_x
		m29_x
		m30_formaldeide_x
		m32_metanolo_x
		m41_acn_x
		m44_n2o_x
		m46_ac_formico_x
		m47_hno2_x
		m60_ac_acetico_x
		m64_so2_x
		m17_nh3_x
		m19_x
		m28_etilene_x
		m30_no_x
		m31_ch3nh2_x
		m32_x
		m33_x
		m34_h2s_x
		m37_x
		m42_propen_x
		m43_x
		m44_acetaldeide_x
		m45_etanolo_3Id_2but_x
		m46_x
		m47_x
		m48_x
		m49_x
		m54_butadien_x
		m74_butanolo_x
		m57_mek_x
		m58_acetone_x
		m60_propanolo_x
		m60_x
		m61_x
		m62_x
		m63_x
		m66_x
		m67_x
		m68_isopren_x
		m69_x
		m70_x
		m71_x
		m72_pentano_x
		m73_x
		m74_x
		m75_x
		m76_x
		m77_x
		m78_benzene_x
		m79_x
		m80_x
		m81_x
		m82_x
		m83_x
		m84_x
		m85_x
		m86_esano_x
		m87_x
		m88_x
		m89_x
		m90_x
		m91_x
		m92_toluene_x
		m93_x
		m94_x
		m95_x
		m96_x
		m97_x
		m98_x
		m99_x
		m100_eptano_x
		m101_x
		m102_x
		m103_x
		m104_x
		m105_x
		m106_x
		m107_x
		m108_x
		m109_x
		m110_x
		m111_x
		m112_x
		m113_x
		m114_x
		m115_x
		m116_x
		m117_x
		m118_x
		m119_x
		m120_x
		m121_x
		m122_x
		m123_x
		h2o
		o2
		co2
